# Supplementary material for: Adherence to the Mediterranean Diet and Risk of Depression: A Cohort Study in Chinese Community Residents
Source: Nutrients. 2025 Mar 7;17(6):942. doi: 10.3390/nu17060942 (PMC11945095; doi:10.3390/nu17060942)
Supplement: Supplementary file 1 [file nutrients-17-00942-s001.zip]

Archive with 1 entries (1 files):
- nutrients-3493110-supplementary.pdf
